# Supplementary material for: Notes on correctness of p-values when analyzing experiments using SAS and R
Source: PLoS One. 2023 Nov 30;18(11):e0295066. doi: 10.1371/journal.pone.0295066 (PMC10688674; doi:10.1371/journal.pone.0295066)
Supplement: S1 File — (R) [file pone.0295066.s001.R]

# R version 4.2.2
# car package version 3.0.12
# sasLM package version 0.9.11
# ez package version 4.4-0
# dplyr package version 1.0.7

rm(list = ls())

library(car)
library(sasLM)
library(ez)
library(dplyr)


## The dataset

diet <- c(1,1,1,1,1,1,2,2,2,2,2,2,3,3,3,3,3,3)
sex <- c(1,1,1,2,2,2,1,1,1,2,2,2,1,1,1,2,2,2)
weightgain <- c(10,NA,NA,13,17,14,NA,19,21,18,20,17,23,22,25,17,18,20)

diet<-as.factor(diet)
sex <-as.factor(sex)


## Using the car package

contrasts(diet) <- contr.treatment
contrasts(sex) <- contr.treatment
model.1 <-lm(weightgain ~ sex + diet + diet:sex)
anova(model.1) 
Anova(model.1, type = 2) 
Anova(model.1, type = 3) # Incorrect


contrasts(diet) <- contr.sum
contrasts(sex) <- contr.sum
model.2 <-lm(weightgain ~ sex + diet + diet:sex)
anova(model.2) 
Anova(model.2, type = 2) 
Anova(model.2, type = 3) 


contrasts(diet) <- contr.SAS
contrasts(sex) <- contr.SAS
model.3 <-lm(weightgain ~ sex + diet + diet:sex)
anova(model.3) 
Anova(model.3, type = 2) 
Anova(model.3, type = 3) # Incorrect


## Using the sasLM package

# Make a data frame

weightdata<-data.frame(sex,diet,weightgain)


# Hypothesis testing

contrasts(weightdata$diet) <- contr.treatment
contrasts(weightdata$sex) <- contr.treatment
aov1(weightgain ~ sex + diet + diet:sex, Data = weightdata) 
aov2(weightgain ~ sex + diet + diet:sex, Data = weightdata) 
aov3(weightgain ~ sex + diet + diet:sex, Data = weightdata) 
GLM(weightgain ~ sex + diet + diet:sex, Data = weightdata) 


contrasts(weightdata$diet) <- contr.sum
contrasts(weightdata$sex) <- contr.sum
aov1(weightgain ~ sex + diet + diet:sex, Data = weightdata) 
aov2(weightgain ~ sex + diet + diet:sex, Data = weightdata) 
aov3(weightgain ~ sex + diet + diet:sex, Data = weightdata) 
GLM(weightgain ~ sex + diet + diet:sex, Data = weightdata) 

contrasts(weightdata$diet) <- contr.SAS
contrasts(weightdata$sex) <- contr.SAS
aov1(weightgain ~ sex + diet + diet:sex, Data = weightdata)
aov2(weightgain ~ sex + diet + diet:sex, Data = weightdata)
aov3(weightgain ~ sex + diet + diet:sex, Data = weightdata)
GLM(weightgain ~ sex + diet + diet:sex, Data = weightdata) 


## Using the ez package

# Remove NA

weightdata.1 <- weightdata %>% filter_all(~ !is.na(.))


# Add subjects

weightdata.1$subject <- as.factor(1:nrow(weightdata.1))


# Hypothesis testing

contrasts(weightdata.1$diet) <- contr.treatment
contrasts(weightdata.1$sex) <- contr.treatment
ezANOVA(data = weightdata.1, dv = weightgain, wid = subject,
        between = c('sex','diet'), type = 3) # Incorrect


contrasts(weightdata.1$diet) <- contr.sum
contrasts(weightdata.1$sex) <- contr.sum
ezANOVA(data = weightdata.1, dv = weightgain, wid = subject,
        between = c('sex','diet'), type = 3) 


contrasts(weightdata.1$diet) <- contr.SAS
contrasts(weightdata.1$sex) <- contr.SAS
ezANOVA(data = weightdata.1, dv = weightgain, wid = subject,
        between = c('sex','diet'), type = 3) # Incorrect
