# Supplementary material for: Notes on correctness of p-values when analyzing experiments using SAS and R
Source: PLoS One. 2023 Nov 30;18(11):e0295066. doi: 10.1371/journal.pone.0295066 (PMC10688674; doi:10.1371/journal.pone.0295066)
Supplement: S2 File — (SAS) [file pone.0295066.s002.sas]

* SAS version 9.4 ;

data unbalanced;
input diet sex rep weightgain;
cards;
1	1	1	10
1	1	2	.
1	1	3	.
1	2	1	13
1	2	2	17
1	2	3	14
2	1	1	.
2	1	2	19
2	1	3	21
2	2	1	18
2	2	2	20
2	2	3	17
3	1	1	23
3	1	2	22
3	1	3	25
3	2	1	17
3	2	2	18
3	2	3	20
;
run ;

proc glm outstat = MyAnova;
	class sex diet;
	model weightgain = sex diet diet*sex / SS1 SS2 SS3;
run;

proc print data = MyAnova;
run;
