# Supplementary material for: Notes on correctness of p-values when analyzing experiments using SAS and R
Source: PLoS One. 2023 Nov 30;18(11):e0295066. doi: 10.1371/journal.pone.0295066 (PMC10688674; doi:10.1371/journal.pone.0295066)
Supplement: S3 File — (TXT) [file pone.0295066.s003.txt]

A	b	Y
1	1	-0.35450
1	2	-0.64150
1	3	0.20217
1	4	-0.23817
2	1	0.39767
2	2	0.89367
2	3	0.08167
2	4	1.23717
