# Supplementary material for: Notes on correctness of p-values when analyzing experiments using SAS and R
Source: PLoS One. 2023 Nov 30;18(11):e0295066. doi: 10.1371/journal.pone.0295066 (PMC10688674; doi:10.1371/journal.pone.0295066)
Supplement: S4 File — (TXT) [file pone.0295066.s004.txt]

A	b	B	Y
1	1	1	2.996
2	1	1	4.7056
3	1	1	4.2357
1	1	2	3.347
2	1	2	2.2879
3	1	2	2.6332
1	1	3	3.4443
2	1	3	3.3214
3	1	3	1.8798
1	1	4	3.5079
2	1	4	4.0664
3	1	4	2.4588
1	1	5	3.2441
2	1	5	3.7791
3	1	5	4.5871
1	1	6	2.8588
2	1	6	3.4387
3	1	6	3.8378
1	1	7	2.5746
2	1	7	2.0225
3	1	7	1.5326
1	1	8	1.7151
2	1	8	2.6847
3	1	8	3.5705
1	1	9	1.1242
2	1	9	3.2348
3	1	9	4.2238
1	1	10	2.7456
2	1	10	4.225
3	1	10	4.305
1	1	11	2.0407
2	1	11	3.8629
3	1	11	3.3028
1	1	12	1.953
2	1	12	4.3294
3	1	12	3.3884
1	2	1	-3.7145
2	2	1	-2.1974
3	2	1	-0.5229
1	2	2	-1.9046
2	2	2	-1.1599
3	2	2	-1.6728
1	2	3	-2.8138
2	2	3	-1.4722
3	2	3	-1.3285
1	2	4	-2.48
2	2	4	-2.8693
3	2	4	-1.7598
1	2	5	-1.9795
2	2	5	-2.2631
3	2	5	-2.3257
1	2	6	-3.8732
2	2	6	-2.6711
3	2	6	-1.5827
1	2	7	-4.032
2	2	7	-2.8658
3	2	7	-2.6569
1	2	8	-5.3876
2	2	8	-1.4022
3	2	8	-2.9456
1	2	9	-3.4314
2	2	9	-1.8868
3	2	9	-1.974
1	2	10	-3.9349
2	2	10	-0.1183
3	2	10	-4.1597
1	2	11	-2.6316
2	2	11	-1.9544
3	2	11	-0.2223
1	2	12	-2.385
2	2	12	-1.6991
3	2	12	-4.763
