# Supplementary material for: Notes on correctness of p-values when analyzing experiments using SAS and R
Source: PLoS One. 2023 Nov 30;18(11):e0295066. doi: 10.1371/journal.pone.0295066 (PMC10688674; doi:10.1371/journal.pone.0295066)
Supplement: S5 File — (TXT) [file pone.0295066.s005.txt]

A	b	B	Y
1	1	1	-0.0808
2	1	1	-0.9803
3	1	1	-1.1159
1	1	2	-0.6204
2	1	2	1.3003
3	1	2	1.0771
1	1	3	-0.8322
2	1	3	-0.691
3	1	3	0.5474
1	1	4	0.3117
2	1	4	-1.1437
3	1	4	1.254
1	1	5	0.9448
2	1	5	0.9914
3	1	5	0.6298
1	1	6	1.8329
2	1	6	-0.9904
3	1	6	1.7879
1	1	7	0.2093
2	1	7	-0.5288
3	1	7	-0.957
1	1	8	-0.5309
2	1	8	-1.1787
3	1	8	0.8202
1	1	9	-0.8482
2	1	9	-1.3584
3	1	9	0.2438
1	1	10	-0.0528
2	1	10	1.1302
3	1	10	2.5361
1	1	11	1.9468
2	1	11	1.4345
3	1	11	1.0274
1	1	12	1.0734
2	1	12	-0.6847
3	1	12	0.1466
1	2	1	-0.4922
2	2	1	-0.3796
3	2	1	-0.8038
1	2	2	1.0619
2	2	2	0.1368
3	2	2	2.5762
1	2	3	-0.5431
2	2	3	0.8965
3	2	3	0.754
1	2	4	0.3182
2	2	4	0.0727
3	2	4	0.6724
1	2	5	-0.1477
2	2	5	-0.4377
3	2	5	0.296
1	2	6	0.0437
2	2	6	-1.4255
3	2	6	0.4964
1	2	7	-0.3896
2	2	7	1.1661
3	2	7	2.1659
1	2	8	1.7734
2	2	8	-0.3864
3	2	8	1.6216
1	2	9	1.2456
2	2	9	-0.742
3	2	9	-0.2356
1	2	10	-1.2955
2	2	10	-0.0689
3	2	10	0.524
1	2	11	-0.7094
2	2	11	-0.699
3	2	11	1.105
1	2	12	-1.6547
2	2	12	-0.8191
3	2	12	1.9656
