# Supplementary material for: Notes on correctness of p-values when analyzing experiments using SAS and R
Source: PLoS One. 2023 Nov 30;18(11):e0295066. doi: 10.1371/journal.pone.0295066 (PMC10688674; doi:10.1371/journal.pone.0295066)
Supplement: S6 File — (R) [file pone.0295066.s006.R]

# R version 4.2.2
# lme4 package version 1.1-27.1
# lmerTest package version 3.1-3


rm(list=ls())

library(lme4)     
library(lmerTest) 

data<-read.table("S3 Table 3 Example 1.txt", header = TRUE)

A <- data$A<-as.factor(data$A)
b <- data$b<-as.factor(data$b)
Y <- data$Y<-as.numeric(data$Y)


# Exact F-test

fm <- lm(Y~A+b, data = data)
anova(fm)


# contr.treatment

contrasts(A) <- contr.treatment
contrasts(b) <- contr.treatment

fm1 <- lmer(Y~ A +(1|b), REML=T, data=data)

anova(fm1,ddf="Kenward-Roger",type=1)
anova(fm1,ddf="Kenward-Roger",type=2)
anova(fm1,ddf="Kenward-Roger",type=3)


# contr.sum

contrasts(A) <- contr.sum
contrasts(b) <- contr.sum

fm2<-lmer(Y~ A +(1|b), REML=T, data=data)

anova(fm2,ddf="Kenward-Roger",type=1)
anova(fm2,ddf="Kenward-Roger",type=2)
anova(fm2,ddf="Kenward-Roger",type=3)


# contr.SAS

contrasts(A) <- contr.SAS
contrasts(b) <- contr.SAS

fm3 <- lmer(Y~ A +(1|b), REML=T, data=data)

anova(fm3,ddf="Kenward-Roger",type=1)
anova(fm3,ddf="Kenward-Roger",type=2)
anova(fm3,ddf="Kenward-Roger",type=3)
