# Supplementary material for: Notes on correctness of p-values when analyzing experiments using SAS and R
Source: PLoS One. 2023 Nov 30;18(11):e0295066. doi: 10.1371/journal.pone.0295066 (PMC10688674; doi:10.1371/journal.pone.0295066)
Supplement: S8 File — (R) [file pone.0295066.s008.R]

# R version 4.2.2

# agricolae package version 1.3-5
# lme4 package version 1.1-27.1
# lmerTest package version 3.1-3


rm(list=ls())

library(lme4)     
library(lmerTest) 

# Set working directory in RStudio

setwd(dirname(rstudioapi::getActiveDocumentContext()$path))


## Read the data

data <- read.table("S5 Table 3 Example 3.txt", header = TRUE, sep=",")

A <- as.factor(data$A) # Whole-plot treatment
b <- as.factor(data$b) # Block
B <- as.factor(data$B) # Subplot treatment
Y <- as.numeric(data$Y)


## Exact F-test

model.aov <- aov(Y ~ b + A + B + A:B + Error(b/A))
summary(model.aov)

sp.plot(b, A, B, Y)


## Analyses using the lmer function

# contr.treatment

contrasts(A) <- contr.treatment
contrasts(B) <- contr.treatment
contrasts(b) <- contr.treatment

fm1 <- lmer(Y ~ A + B + A:B + (1|b) + (1|A:b) , REML=TRUE)

anova(fm1, ddf="Kenward-Roger", type=1)
anova(fm1, ddf="Kenward-Roger", type=2)
anova(fm1, ddf="Kenward-Roger", type=3)


# contr.sum

contrasts(A) <- contr.sum
contrasts(B) <- contr.sum
contrasts(b) <- contr.sum

fm2 <- lmer(Y ~ A + B + A:B + (1|b) + (1|A:b) , REML=TRUE)

anova(fm2, ddf="Kenward-Roger", type=1)
anova(fm2, ddf="Kenward-Roger", type=2)
anova(fm2, ddf="Kenward-Roger", type=3)


# contr.SAS

contrasts(A) <- contr.SAS
contrasts(B) <- contr.SAS
contrasts(b) <- contr.SAS

fm3 <- lmer(Y ~ A + B + A:B + (1|b) + (1|A:b) , REML=TRUE)

anova(fm3, ddf="Kenward-Roger", type=1)
anova(fm3, ddf="Kenward-Roger", type=2)
anova(fm3, ddf="Kenward-Roger", type=3)
