# Supplementary material for: Notes on correctness of p-values when analyzing experiments using SAS and R
Source: PLoS One. 2023 Nov 30;18(11):e0295066. doi: 10.1371/journal.pone.0295066 (PMC10688674; doi:10.1371/journal.pone.0295066)
Supplement: S9 File — (SAS) [file pone.0295066.s009.sas]

data rcbzero ;
input A b Y ;
cards ;
1	1	-0.3545
1	2	-0.6415
1	3	0.20217
1	4	-0.2382
2	1	0.39766
2	2	0.89366
2	3	0.08166
2	4	1.23716
;
run;


proc mixed data = rcbzero nobound ;
class A b;
model Y = A  /ddfm=kr htype = 1, 2, 3 ;
random b ;
run;


proc mixed data = rcbzero ;
class A b;
model Y = A  /ddfm=kr htype = 1, 2, 3 ;
random b ;
run;
