# Supplementary material for: Notes on correctness of p-values when analyzing experiments using SAS and R
Source: PLoS One. 2023 Nov 30;18(11):e0295066. doi: 10.1371/journal.pone.0295066 (PMC10688674; doi:10.1371/journal.pone.0295066)
Supplement: S10 File — (SAS) [file pone.0295066.s010.sas]

Data Example2 ;
input Obs A block B Y ;
cards ;
1  1 1  1  2.9960
2  2 1  1  4.7056
3  3 1  1  4.2357
4  1 1  2  3.3470
5  2 1  2  2.2879
6  3 1  2  2.6332
7  1 1  3  3.4443
8  2 1  3  3.3214
9  3 1  3  1.8798
10 1 1  4  3.5079
11 2 1  4  4.0664
12 3 1  4  2.4588
13 1 1  5  3.2441
14 2 1  5  3.7791
15 3 1  5  4.5871
16 1 1  6  2.8588
17 2 1  6  3.4387
18 3 1  6  3.8378
19 1 1  7  2.5746
20 2 1  7  2.0225
21 3 1  7  1.5326
22 1 1  8  1.7151
23 2 1  8  2.6847
24 3 1  8  3.5705
25 1 1  9  1.1242
26 2 1  9  3.2348
27 3 1  9  4.2238
28 1 1 10  2.7456
29 2 1 10  4.2250
30 3 1 10  4.3050
31 1 1 11  2.0407
32 2 1 11  3.8629
33 3 1 11  3.3028
34 1 1 12  1.9530
35 2 1 12  4.3294
36 3 1 12  3.3884
37 1 2  1 -3.7145
38 2 2  1 -2.1974
39 3 2  1 -0.5229
40 1 2  2 -1.9046
41 2 2  2 -1.1599
42 3 2  2 -1.6728
43 1 2  3 -2.8138
44 2 2  3 -1.4722
45 3 2  3 -1.3285
46 1 2  4 -2.4800
47 2 2  4 -2.8693
48 3 2  4 -1.7598
49 1 2  5 -1.9795
50 2 2  5 -2.2631
51 3 2  5 -2.3257
52 1 2  6 -3.8732
53 2 2  6 -2.6711
54 3 2  6 -1.5827
55 1 2  7 -4.0320
56 2 2  7 -2.8658
57 3 2  7 -2.6569
58 1 2  8 -5.3876
59 2 2  8 -1.4022
60 3 2  8 -2.9456
61 1 2  9 -3.4314
62 2 2  9 -1.8868
63 3 2  9 -1.9740
64 1 2 10 -3.9349
65 2 2 10 -0.1183
66 3 2 10 -4.1597
67 1 2 11 -2.6316
68 2 2 11 -1.9544
69 3 2 11 -0.2223
70 1 2 12 -2.3850
71 2 2 12 -1.6991
72 3 2 12 -4.7630
;

proc print data = Example2 ;
run;


* Exact test ;

proc glm data = Example2;
	class A B block;
	model Y=A B A*B block A*block ;
	test h = A e = A*block ;
quit ; 


* Mixed-effects model ;

proc mixed data = Example2 nobound  ;
	class A B block;
	model Y= A B A*B /ddfm=kr htype = 1, 2, 3 ;
	random block A*block ;
run;  


proc mixed data = Example2 ; 
	class A B block;
	model Y= A B A*B /ddfm=kr htype = 1, 2, 3 ;
	random block A*block ;
run;  
