# Supplementary material for: Notes on correctness of p-values when analyzing experiments using SAS and R
Source: PLoS One. 2023 Nov 30;18(11):e0295066. doi: 10.1371/journal.pone.0295066 (PMC10688674; doi:10.1371/journal.pone.0295066)
Supplement: S11 File — (SAS) [file pone.0295066.s011.sas]

data example3_splitplot ;
input Y A block B ;
cards ;
-0.0808	1	1	1
-0.9803	2	1	1
-1.1159	3	1	1
-0.6204	1	1	2
1.3003	2	1	2
1.0771	3	1	2
-0.8322	1	1	3
-0.6910	2	1	3
0.5474	3	1	3
0.3117	1	1	4
-1.1437	2	1	4
1.2540	3	1	4
0.9448	1	1	5
0.9914	2	1	5
0.6298	3	1	5
1.8329	1	1	6
-0.9904	2	1	6
1.7879	3	1	6
0.2093	1	1	7
-0.5288	2	1	7
-0.9570	3	1	7
-0.5309	1	1	8
-1.1787	2	1	8
0.8202	3	1	8
-0.8482	1	1	9
-1.3584	2	1	9
0.2438	3	1	9
-0.0528	1	1	10
1.1302	2	1	10
2.5361	3	1	10
1.9468	1	1	11
1.4345	2	1	11
1.0274	3	1	11
1.0734	1	1	12
-0.6847	2	1	12
0.1466	3	1	12
-0.4922	1	2	1
-0.3796	2	2	1
-0.8038	3	2	1
1.0619	1	2	2
0.1368	2	2	2
2.5762	3	2	2
-0.5431	1	2	3
0.8965	2	2	3
0.7540	3	2	3
0.3182	1	2	4
0.0727	2	2	4
0.6724	3	2	4
-0.1477	1	2	5
-0.4377	2	2	5
0.2960	3	2	5
0.0437	1	2	6
-1.4255	2	2	6
0.4964	3	2	6
-0.3896	1	2	7
1.1661	2	2	7
2.1659	3	2	7
1.7734	1	2	8
-0.3864	2	2	8
1.6216	3	2	8
1.2456	1	2	9
-0.7420	2	2	9
-0.2356	3	2	9
-1.2955	1	2	10
-0.0689	2	2	10
0.5240	3	2	10
-0.7094	1	2	11
-0.6990	2	2	11
1.1050	3	2	11
-1.6547	1	2	12
-0.8191	2	2	12
1.9656	3	2	12
;
proc print data = example3_splitplot;
run;
* Exact test ;
proc glm data=example3_splitplot;
class A B block;
model Y = A B A*B block A*block/ ss1 ss2 ss3 ;
test h = A e = A*block ;
quit ;
* Mixed-effects model ;
proc mixed data = example3_splitplot nobound ;
class A B block;
model Y= A B A*B /ddfm=kr htype = 1, 2, 3 ;
random block A*block ;
run; title ;
proc mixed data = example3_splitplot ;
class A B block;
model Y = A B A*B /ddfm=kr htype = 1, 2, 3 ;
random block A*block ;
run; title ;
